# Supplementary material for: ceRNA Network of lncRNA/miRNA as Circulating Prognostic Biomarkers in Non-Hodgkin Lymphomas: Bioinformatic Analysis and Assessment of Their Prognostic Value in an NHL Cohort
Source: Int J Mol Sci. 2021 Dec 24;23(1):201. doi: 10.3390/ijms23010201 (PMC8745130; doi:10.3390/ijms23010201)
Supplement: Supplementary file 1 [file ijms-23-00201-s001.zip]

Archive with 1 entries (1 files):
- ijms-1519925-supplementary.pdf
